# Supplementary material for: Wolbachia infection at least partially rescues the fertility and ovary defects of several new Drosophila melanogaster bag of marbles protein-coding mutants
Source: PLoS Genet. 2023 Oct 23;19(10):e1011009. doi: 10.1371/journal.pgen.1011009 (PMC10621935; doi:10.1371/journal.pgen.1011009)
Supplement: S1 Table — Selection at bam is informed by McDonald-Kreitman tests from [30]. Wolbachia infection status for each species is cited individually in the table. N/A indicates there were no publications on infection status were found. Species that have evidence for both Wolbachia infection and absence reflect different stocks or geographical samples studied and were not included in the subsequent statistical analysis. In total, there are 4 species of Wolbachia infection and positive selection; 3 species of Wolbachia absence and positive selection; 3 species of Wolbachia infection and no positive selection; 2 species of Wolbachia absence and no positive selection. Fisher’s exact test results are p = 1.0. (XLSX) [file pgen.1011009.s011.xlsx]

## Sheet: Sheet1
Species	Evidence of positive selection	Evidence for Wolbachia
D. melanogaster	Yes	Yes [1]
D. simulans	Yes	Yes [2]
D. yakuba	Yes	Yes [1, 3]
D. santomea	No	Yes [3]
D. teissieri	No	Yes [3]
D. serrata	Yes	No [4]
D. bunnanda	No	N/A
D. birchii	Yes	N/A
D. jambulina	Yes	No [4]
D. bipectinata	No	Yes [5]
		No [6]
D. pseudoananassae	No	Yes [7]
		No [6]
D. pandora	No	Yes [8]
D. ananassae	Yes	Yes [1, 5]
D. pseudoobscura	No	Yes [5]
		No [1, 4]
D. affinis	No	N/A
D. mojavensis	No	No [1, 4]
D. immigrans	No	No [4, 9]
D. rubida	Yes	No [7]
References
1. Mateos M, Castrezana SJ, Nankivell BJ, Estes AM, Markow TA, Moran NA. 2006. Heritable endosymbionts of Drosophila. Genetics 174:363-376.
2. Merçot H, Charlat S. 2004. Wolbachia infections in Drosophila melanogaster and D. simulans: polymorphism and levels of cytoplasmic incompatibility. In: Capy, P., Gibert, P., Boussy, I. (eds) Drosophila melanogaster, Drosophila simulans: So Similar, So Different. Contemporary Issues in Genetics and Evolution, vol 11. Springer, Dordrecht.
3. Zabalou S, Charlat S, Nirgianaki A, Lachaise D, Merçot H, Bourtzis K. 2004. Natural Wolbachia infections in the Drosophila yakuba species complex do not induce cytoplasmic incompatibility but fully rescue the wRi modification. Genetics 167(2):827-34.
4. Bourtzis K, Nirgianaki A, Markakis G, Savakis C. 1996. Wolbachia infection and cytoplasmic incompatibility in Drosophila species. Genetics 144(3):1063-73.
5. Ravikumar H, Prakash BM, Sampathkumar S, Puttaraju HP. 2011. Molecular subgrouping of Wolbachia and bacteriophage WO infection among some Indian Drosophila species. J Genet. 90:507-510.
6. Kopp A, Barmina O. 2005. Evolutionary history of the Drosophila bipectinata species complex. Genet Res. 85:23-46.
7. Brown, J. 2021. Microbiomes in the context of insect communities [PhD thesis, University of South Bohemia]. Theses.cz. https://theses.cz/id/17gyx3/
8. Richardson KM, Schiffer M, Griffin PC, Lee SF, Hoffmann AA. 2016. Tropical Drosophila pandora carry Wolbachia infections causing cytoplasmic incompatibility or male killing. Evolution (8):1791-802.
9. Haine ER, Pickup NJ, and Cook JM. 2005. Horizontal transmission of Wolbachia in a Drosophila community. Ecol Entomol. 30:464-472.
