# Supplementary material for: Wolbachia infection at least partially rescues the fertility and ovary defects of several new Drosophila melanogaster bag of marbles protein-coding mutants
Source: PLoS Genet. 2023 Oct 23;19(10):e1011009. doi: 10.1371/journal.pgen.1011009 (PMC10621935; doi:10.1371/journal.pgen.1011009)
Supplement: S2 Table — Each row lists the corresponding primer sequences and annealing temperature used in the mutagenesis PCR step of the cloning procedure to generate the respective amino acid mutant. (XLSX) [file pgen.1011009.s012.xlsx]

## Sheet: Sheet1
Bam mutations	Mutagenesis forward primer	Mutagenesis reverse primer	Annealing temp. (°C)
D13A, D14A	TGAGGGCAACgccgccCAGCAGTTGG	GGACACACGTCACGTGCATTAAG	70
L17A	CGACCAGCAGgctGACCACAATTTTAAGCAG	TCGTTGCCCTCAGGACAC	65
D18A, D19A, K22A	ttttgccCAGATGGAGGAGCATTTGG	ttagcggcCAACTGCTGGTCGTCGTT	64
M24A	TTTTAAGCAGgctGAGGAGCATTTGGCC	TTGTGGTCCAACTGCTGG	62
E25A, E26A, H27A	cgcTTTGGCCTTAATGGTGGAAG	gcggCCATCTGCTTAAAATTGTGG	60
L28A	GGAGGAGCATgctGCCTTAATGG	ATCTGCTTAAAATTGTGGTC	58
K108A, K109A, R111A	tcggcaTCCGGAGGCGTGTTGGTC	ggcggcGGCCGGAGAACCGTCGAAT	71
K127A, E128A	GCAACTGCAGgccgctAATGTGTGGAACCGGAAGAGTAAAG	TTCTGCTTTGGCCCGGTG	66
R133A, K134A, K136A	agtgctGGCTCTGCGTCCGCGGAT	ggctgcGTTCCACACATTTTCCTTCTGCAGTTGC	71
E152A, K153A, H155A	ctggcaATGATTGGTCTGCACGGC	agcggcAATAGTTATGGGCAGTTTCTCAATATTATC	65
E165A, H166A	CAATAGCTTAgccgctAACGCCGTGC	TTTAGATAAGGAGCTTTTTATTATG	58
H180A, D181A, H182A	cgctCTGACCGCCGATTTGGGC	gcagcCAGGGATCTGAACAGATTCATCAAAC	66
K225A, E227A, R228A	gccgctTTCCTTGTCCAGCAGCGC	tacagcGGTGCACAGCACCTGCAG	69
R234A, R235A	TGTCCAGCAGgctgctACCTTGGAGG	AGGAAGCGCTCTACTTTG	61
E246A, K247A	CTTCGATTTCgccgctTACGACGAGTGTGACAAGTTG	TGGCGATTCGCCTCCAAG	65
D249A, E250A	gccgctTTCCTTGTCCAGCAGCGC	tacagcGGTGCACAGCACCTGCAG	61
L255F	TGACAAGTTGtTTAAGGGTTTC	CACTCGTCGTATTTCTCG	58
D263A, K266A	ttcgctCTGCTTTTAAAGCCCAAAATG	gttggcCAAATAGGATGCGAAACC	59
K270A, K272A	cgctATGCGCAATCGAAACGGA	ggggcTAAAAGCAGTTTGAAGTTGTCC	62
R300A, R301A	AATTGGTCTGgctgccTGGATCAAGGCTGCGCATC	AGCAATCTCTCCATGCGC	62
E320A, H321A, R322A	tgctTACTCCGGGGCCATGACC	gcggcCAGATCCATTTCCCAGTTAAATACGTG	67
E336A, R337A	GTCGTTGAACgccgcaGCCATCCTTTTGTCC	TTGTGGCTTTCGGTCATG	59
E417A, E418A, E419A	cgccTTTGAGGAGACCGAGGAAGTGC	gcggcCGACGCTGACGGCTGCTC	70
