# Supplementary material for: Wolbachia infection at least partially rescues the fertility and ovary defects of several new Drosophila melanogaster bag of marbles protein-coding mutants
Source: PLoS Genet. 2023 Oct 23;19(10):e1011009. doi: 10.1371/journal.pgen.1011009 (PMC10621935; doi:10.1371/journal.pgen.1011009)
Supplement: S3 Table — Bam alleles are listed in order of location of mutations from N- to C-terminal, with mean fertility of and sample size of surviving females at the end of the assay. The corresponding assay in which the transgenic flies were evaluated is indicated by the fertility assay round. (XLSX) [file pgen.1011009.s013.xlsx]

## Sheet: Sheet1
Transgenic bam allele	Uninfected mean fertility	Infected mean fertility	Uninfected sample size	Infected sample size	Assay round
bamD13A, D14A::Venus	72.2143	90.3571	28	28	two
bamL17A::Venus	0	1.96	43	50	five
bamD18A, H19A, K22A::Venus	71.913	90.8421	23	19	one
bamM24A::Venus	36.8929	94.0909	28	22	five
bamE25A, E26A, H27A::Venus	100.231	102.065	26	31	one
bamL28A::Venus	3.2	71	50	31	five
bamK108A, K109A, R111A::Venus	59.9333	98.68	30	25	five
bamK127A, E128A::Venus	102	119.111	17	9	three
bamR133A, K134A::Venus	63.875	107.5	16	10	three
bamE152A, K153A, H155A::Venus	3.66667	67.3421	45	38	five
bamE165A, H166A::Venus	81.3684	100.8	19	10	four
bamH180A, D181A, H182A::Venus	0	0.771429	34	35	one
bamK225A, E227A, R228A::Venus	0	0.92	29	25	one
bamR234A, R235A::Venus	2.70588	75.4815	34	27	two
bamE246A, K247A::Venus	73.25	104.889	20	18	four
bamD249A, E250A::Venus	38.6897	88.1739	29	23	two
bamD263A, K266A::Venus	75.1321	88.1111	53	45	two
bamK270A, K272A::Venus	85.4211	99.5385	19	13	four
bamR300A, D301A::Venus	73.2727	102.458	22	24	four
bamE320A, H321A, R322A::Venus	0	0	41	39	three
bamE336A, R337A::Venus	37.88	98.9375	25	16	three
bamE417A, E418A, E419A::Venus	87.9167	111.435	36	23	one
bam::Venus	70.2703	108.92	37	25	one
bam::Venus	66.8667	92.5385	30	26	two
bam::Venus	79.2667	116.9	15	10	three
bam::Venus	81.0952	101.188	21	16	four
bam::Venus	74.28	102.609	25	23	five
