# Supplementary material for: Wolbachia infection at least partially rescues the fertility and ovary defects of several new Drosophila melanogaster bag of marbles protein-coding mutants
Source: PLoS Genet. 2023 Oct 23;19(10):e1011009. doi: 10.1371/journal.pgen.1011009 (PMC10621935; doi:10.1371/journal.pgen.1011009)
Supplement: S4 Table — Bam alleles are listed in order of location of mutations from N- to C-terminal, with mean number of nurse-cell-positive egg chambers per ovary and sample size. (XLSX) [file pgen.1011009.s014.xlsx]

## Sheet: Sheet1
Transgenic bam allele	Uninfected mean nurse-cell positive egg chambers per ovary	Infected mean nurse-cell positive egg chambers per ovary	Uninfected sample size	Infected sample size
bamL17A::Venus	0.176471	21.2273	17	22
bamM24A::Venus	36.0526	57	19	18
bamL28A::Venus	16.9259	52.0526	27	19
bamE152A, K153A, H155A::Venus	14.5238	44.5652	21	23
bamH180A, D181A, H182A::Venus	0.131579	7.27273	38	22
bamK225A, E227A, R228A::Venus	0.037037	18.125	27	16
bamR234A, R235A::Venus	20.9655	51.4091	29	21
bamD249A, E250A::Venus	36.7917	52.75	24	8
bamE320A, H321A, R322A::Venus	0	0	33	24
bamE336A, R337A::Venus	15.4643	54.4	28	10
bam::Venus	42.3333	53	30	16
