# Supplementary material for: Wolbachia infection at least partially rescues the fertility and ovary defects of several new Drosophila melanogaster bag of marbles protein-coding mutants
Source: PLoS Genet. 2023 Oct 23;19(10):e1011009. doi: 10.1371/journal.pgen.1011009 (PMC10621935; doi:10.1371/journal.pgen.1011009)
Supplement: S1 File — Included for each mutant are the amino acid site(s) and the corresponding functional and/or binding region; the original codon and residue; the number of species that the residue is conserved across from the seven species (D. melanogaster, D. simulans, D. yakuba, D. santomea, D. teissieri, D. erecta, and D. eugracilis) multiple alignment of [38]; the alanine codon that replaced the original codon sequence; and the results of the fertility and nurse-cell-positive egg chamber experiments. (XLSX) [file pgen.1011009.s015.xlsx]

## Sheet: Sheet1
Amino acid site	Binding or Functional region	transgenic bam::Venus allele	D. melanogaster residue	# species D. melanogaster residue is conserved in	D. melanogaster codon	alanine mutant codon	Fertility defect in bam null background (p<0.05)	wMel rescue at fertility level (p<0.05 and greater effect size than seen in control)	nurse-cell-positive egg chamber decrease in bam null background (p<0.05)	wMel rescue nurse-cell-positive egg chamber level (p<0.05 and greater effect size than seen in control)
13	CAF40 binding motif	bamD13A, D14A::Venus	D	6	gac	gcc	No	N/A	N/A	N/A
14	CAF40 binding motif	bamD13A, D14A::Venus	D	4	gac	gcc	No	N/A	N/A	N/A
17	CAF40 binding motif	bamL17A::Venus	L	7	ttg	gct	Null-like	No	Yes	Yes
18	CAF40 binding motif	bamD18A, H19A, K22A::Venus	D	5	gac	gcc	No	N/A	N/A	N/A
19	CAF40 binding motif	bamD18A, H19A, K22A::Venus	H	2	cac	gct	No	N/A	N/A	N/A
22	CAF40 binding motif	bamD18A, H19A, K22A::Venus	K	3	aag	gcc	No	N/A	N/A	N/A
24	CAF40 binding motif	bamM24A::Venus	M	6	atg	gct	Hypomorph-like	Yes	Yes	Yes
25	CAF40 binding motif	bamE25A, E26A, H27A::Venus	E	6	gag	gcc	No	N/A	N/A	N/A
26	CAF40 binding motif	bamE25A, E26A, H27A::Venus	E	5	gag	gcc	No	N/A	N/A	N/A
27	CAF40 binding motif	bamE25A, E26A, H27A::Venus	H	5	cat	gct	No	N/A	N/A	N/A
28	CAF40 binding motif	bamL28A::Venus	L	7	ttg	gct	Hypomorph-like	Yes	Yes	Yes
108	Bgcn binding region	bamK108A, K109A, R111A::Venus	K	7	aag	gcc	No	N/A	N/A	N/A
109	Bgcn binding region	bamK108A, K109A, R111A::Venus	K	7	aag	gcc	No	N/A	N/A	N/A
111	Bgcn binding region	bamK108A, K109A, R111A::Venus	R	7	cga	ggc	No	N/A	N/A	N/A
127	Bgcn binding region	bamK127A, E128A::Venus	K	7	aag	gcc	No	N/A	N/A	N/A
128	Bgcn binding region	bamK127A, E128A::Venus	E	7	gaa	gct	No	N/A	N/A	N/A
133	Bgcn binding region	bamR133A, K134A, K136A::Venus	R	2	cgg	gca	No	N/A	N/A	N/A
134	Bgcn binding region	bamR133A, K134A, K136A::Venus	K	1	aag	gcc	No	N/A	N/A	N/A
136	Bgcn binding region	bamR133A, K134A, K136A::Venus	K	2	aaa	gct	No	N/A	N/A	N/A
152	Bgcn + Csn4 binding region	bamE152A, K153A, H154A::Venus	E	7	gag	gcc	Hypomorph-like	Yes	Yes	Yes
153	Bgcn + Csn4 binding region	bamE152A, K153A, H154A::Venus	K	7	aaa	gct	Hypomorph-like	Yes	Yes	Yes
155	Bgcn + Csn4 binding region	bamE152A, K153A, H154A::Venus	H	1	cat	gca	Hypomorph-like	Yes	Yes	Yes
165	Bgcn + Csn4 binding region	bamE165A, H166A::Venus	E	7	gag	gcg	No	N/A	N/A	N/A
166	Bgcn + Csn4 binding region	bamE165A, H166A::Venus	H	6	cac	gct	No	N/A	N/A	N/A
180	Bgcn + Csn4 binding region	bamH180A, D181A, H182A::Venus	H	7	cat	gct	Null-like	No	Yes	No
181	Bgcn + Csn4 binding region	bamH180A, D181A, H182A::Venus	D	7	gat	gcc	Null-like	No	Yes	No
182	Bgcn + Csn4 binding region	bamH180A, D181A, H182A::Venus	H	7	cac	gct	Null-like	No	Yes	No
225	Bgcn + Csn4 + Ubiquitin binding region	bamK225A, E227A, R228A::Venus	K	7	aaa	gct	Null-like	No	Yes	Yes
227	Bgcn + Csn4 + Ubiquitin binding region	bamK225A, E227A, R228A::Venus	E	7	gag	gcc	Null-like	No	Yes	Yes
228	Bgcn + Csn4 + Ubiquitin binding region	bamK225A, E227A, R228A::Venus	R	7	cgc	gct	Null-like	No	Yes	Yes
234	Bgcn + Csn4 + Ubiquitin binding region	bamR234A, R235A::Venus	R	7	cgc	gct	Hypomorph-like	Yes	Yes	Yes
235	Bgcn + Csn4 + Ubiquitin binding region	bamR234A, R235A::Venus	R	7	cgc	gct	Hypomorph-like	Yes	Yes	Yes
249	Bgcn + Csn4 + Ubiquitin binding region	bamD249A, E250A::Venus	D	5	gac	gcc	Hypomorph-like	Yes	No	No
250	Bgcn + Csn4 + Ubiquitin binding region	bamD249A, E250A::Venus	E	7	gag	gcc	Hypomorph-like	Yes	No	No
255	Bgcn + Csn4 binding region	bamL255F::Venus	L	6	ctt	ttt	Original bambw hypomorph	Yes	N/A	N/A
263	Bgcn + Csn4 binding region	bamD263A, K266A::Venus	D	1	gac	gcc	No	N/A	N/A	N/A
266	Bgcn + Csn4 binding region	bamD263A, K266A::Venus	K	6	aaa	gct	No	N/A	N/A	N/A
270	Bgcn + Csn4 binding region	bamK270A, K272A::Venus	K	2	aag	gcc	No	N/A	N/A	N/A
272	Bgcn + Csn4 binding region	bamK270A, K272A::Venus	K	1	aaa	gct	No	N/A	N/A	N/A
300	Bgcn + Csn4 binding region	bamR300A, D301A::Venus	R	7	cgc	gct	No	N/A	N/A	N/A
301	Bgcn + Csn4 binding region	bamR300A, D301A::Venus	D	2	gat	gcc	No	N/A	N/A	N/A
320	Bgcn + Csn4 binding region	bamE320A, H321A, R322A::Venus	E	7	gag	gcc	Null-like	No	Yes	Yes
321	Bgcn + Csn4 binding region	bamE320A, H321A, R322A::Venus	H	7	cac	gct	Null-like	No	Yes	Yes
322	Bgcn + Csn4 binding region	bamE320A, H321A, R322A::Venus	R	7	cgc	gct	Null-like	No	Yes	Yes
336	Bgcn + Csn4 binding region	bamE336A, R337A::Venus	E	7	gag	gcc	Hypomorph-like	Yes	Yes	Yes
337	Bgcn + Csn4 binding region	bamE336A, R337A::Venus	R	7	cgg	gca	Hypomorph-like	Yes	Yes	Yes
417	PEST domain	bamE417A, E418A, E419A::Venus	E	7	gag	gcc	No	N/A	N/A	N/A
418	PEST domain	bamE417A, E418A, E419A::Venus	E	6	gag	gcc	No	N/A	N/A	N/A
419	PEST domain	bamE417A, E418A, E419A::Venus	E	7	gag	gcc	No	N/A	N/A	N/A
