# Supplementary material for: Wolbachia infection at least partially rescues the fertility and ovary defects of several new Drosophila melanogaster bag of marbles protein-coding mutants
Source: PLoS Genet. 2023 Oct 23;19(10):e1011009. doi: 10.1371/journal.pgen.1011009 (PMC10621935; doi:10.1371/journal.pgen.1011009)
Supplement: S1 Data — (XLSX) [file pgen.1011009.s016.xlsx]

## Sheet: transgenic fertility
infection status	uninfected	wMel	uninfected	wMel	uninfected	wMel	uninfected	wMel	uninfected	wMel	uninfected	wMel	uninfected	wMel	uninfected	wMel	uninfected	wMel	uninfected	wMel	uninfected	wMel	uninfected	wMel	uninfected	wMel	uninfected	wMel	uninfected	wMel	uninfected	wMel	uninfected	wMel	uninfected	wMel	uninfected	wMel	uninfected	wMel	uninfected	wMel	uninfected	wMel	uninfected	wMel	uninfected	wMel	uninfected
transgenic bam::Venus mutant	D13A D14A	D13A D14A	L17A	L17A	D18A H19A K22A	D18A H19A K22A	M24A	M24A	E25A E26A H27A	E25A E26A H27A	L28A	L28A	K108A K109A R111A	K108A K109A R111A	K127A E128A	K127A E128A	R133A K134A K136A	R133A K134A K136A	E152A K153A H155A	E152A K153A H155A	H165A H166A	H165A H166A	H180A D181A H182A	H180A D181A H182A	K225A E227A R228A	K225A E227A R228A	R234A R235A	R234A R235A	E246A K247A	E246A K247A	D249A E250A	D249A E250A	D263A K266A	D263A K266A	K270A K272A	K270A K272A	R300A D301A	R300A D301A	E320A H321A R322A	E320A H321A R322A	E336A R337A	E336A R337A	E417A E418A E419A	E417A E418A E419A	control	control	control	control	control
fertility assay round	two	two	five	five	two	two	five	five	one	one	five	five	five	five	three	three	three	three	five	five	four	four	one	one	one	one	two	two	four	four	two	two	two	two	four	four	four	four	three	three	three	three	one	one	two	two	one	one	three
number of progeny per transgenic female. Red data indicates female died before the end of the assay and thus that data is not included in the subsequent analyses that were performed.	102	113	0	0	59	76	25	64	94	104	1	88	5	122	148	124	72	122	1	69	73	107	0	2	0	0	0	86	41	121	56	94	80	87	116	0	79	108	0	0	4	103	0	130	58	60	40	123	87
	57	94	0	6	46	54	62	96	101	151	1	78	39	102	62	99	42	85	4	33	59	90	0	0	0	0	3	90	50	105	11	86	81	61	71	120	50	122	0	0	12	112	94	143	43	87	5	124	97
	114	112	0	3	26	67	54	87	119	39	1	27	14	66	129	64	75	19	0	42	26	54	0	0	0	0	3	84	74	86	28	73	88	60	63	58	77	106	0	0	5	0	80	123	31	56	46	105	75
	25	100	0	1	73	64	43	84	134	144	1	66	63	89	107	141	39	0	0	59	82	115	0	1	0	0	2	34	53	129	54	88	44	97	71	73	41	126	0	0	15	75	102	104	34	118	4	108	59
	94	66	0	3	71	71	78	104	100	70	5	81	83	75	106	125	52	105	4	87	60	47	0	0	0	0	1	64	118	99	58	79	85	98	108	103	62	104	0	0	67	93	67	108	63	91	76	78	62
	85	123	0	1	72	76	42	123	0	11	9	68	81	64	47	97	0	82	7	99	100	43	0	0	0	0	0	50	53	96	76	105	54	46	61	132	74	120	0	0	52	90	93	100	46	93	84	98	83
	75	6	0	1	80	86	26	87	129	109	0	3	26	97	76	90	42	94	37	58	68	127	0	0	0	1	8	98	95	28	1	83	115	46	0	46	45	115	0	0	51	88	154	98	50	97	75	85	111
	27	68	0	0	49	88	51	102	65	113	2	0	64	0	67	75	73	52	0	0	76	52	0	3	0	1	2	33	48	52	44	90	0	104	36	90	13	138	0	0	12	138	76	120	46	79	88	122	59
	83	47	0	0	74	64	56	32	109	41	0	89	102	44	86	12	35	115	0	62	78	112	0	0	0	0	3	64	22	43	5	125	65	59	37	58	47	71	0	0	51	119	102	130	61	70	87	105	64
	96	94	0	0	67	103	14	107	97	133	0	68	79	46	117	104	86	90	1	115	117	83	0	0	0	6	8	104	28	94	10	109	90	78	83	59	102	131	0	0	98	95	104	120	67	91	0	123	50
	62	91	0	1	69	55	22	120	82	124	7	68	88	89	113	55	105	16	0	60	93	70	0	0	0	0	2	77	40	136	16	103	64	67	100	81	69	99	0	0	1	100	77	87	41	115	0	115	68
	80	40	0	10	43	105	43	107	86	124	3	97	21	89	94	140	82	129	1	68	69	105	0	6	0	1	1	25	72	120	40	56	60	111	81	115	59	115	0	0	9	112	96	111	52	95	68	114	117
	81	70	0	0	51	79	19	99	118	76	2	22	66	97	124	131	120	102	14	37	42	88	0	0	0	1	0	69	0	0	9	108	116	76	88	86	83	121	0	0	28	136	124	115	82	102	27	131	103
	92	74	0	0	74	89	51	84	109	0	0	83	47	37	102	2	1	129	0	112	46	0	0	0	0	1	0	98	40	56	16	79	80	69	75	105	57	103	0	0	127	130	108	127	45	82	140	121	129
	99	64	0	3	74	20	26	17	51	111	4	46	2	0	36	80	47	92	2	0	50	33	0	0	0	2	0	60	70	87	85	91	31	82	102	72	115	117	0	0	3	108	107	79	80	124	81	98	26
	100	102	0	1	93	93	22	63	100	96	8	60	10	126	50	88	54	113	4	44	35	102	0	0	0	5	3	82	90	148	90	79	88	55	88	156	50	7	0	0	6	106	91	0	69	67	98	112	55
	44	117	0	0	63	100	24	45	131	135	1	74	65	61	15	74	9	151	0	38	28	156	0	0	0	0	2	56	86	138	51	97	65	92	105	145	72	136	0	0	43	31	81	0	55	29	67	100	42
	80	91	0	0	75	0	3	133	105	121	0	26	85	29	43	114	73	95	4	56	38	65	0	0	0	0	1	83	88	58	7	55	93	71	51	61	50	103	0	0	52	54	70	87	70	103	112	90	49
	93	69	0	0	76	90	41	41	46	90	0	64	70	127	130	0	7	69	0	83	85	120	0	0	0	3	2	98	72	101	22	115	99	92	101	97	5	86	0	0	13	31	91	131	52	94	104	64	72
	83	64	0	7	83	114	15	43	86	135	1	57	21	94	85	108	116	71	0	123	92	41	0	2	0	1	0	90	104	103	58	74	21	70	78	81	99	105	0	0	110	87	69	124	59	117	84	70	75
	35	86	0	1	77	111	40	102	69	91	0	76	72	138	91	49	43	121	20	57	87	88	0	0	0	0	0	46	70	109	32	77	93	98	78	67	98	43	0	0	13	81	93	154	48	91	97	84	44
	103	97	0	5	105	87	5	120	90	82	0	64	46	82	26	115	53	138	8	67	84	105	0	11	0	2	4	52	60	90	0	96	75	70	81	72	55	25	0	0	38	16	86	167	85	102	71	94	91
	97	108	0	3	91	116	40	96	58	71	0	75	36	8	67	40	65	0	1	64	32	0	0	1	0	4	0	77	0	0	81	94	47	32	79	104	69	107	0	0	62	100	105	99	75	73	42	65	0
	92	102	0	3	56	107	32	43	98	115	1	76	47	31	116	141	26	57	0	48	69	40	0	0	0	0	2	81	27	47	43	113	75	132	57	96	54	110	0	0	107	30	107	115	69	88	68	101	69
	44	66	0	0	86	85	22	96	89	0	0	93	94	116	143	99	53	84	2	86	86	82	0	0	0	0	7	47	26	111	35	84	43	114	83	92	76	42	0	0	3	110	118	94	82	69	93	118	81
	75	86	0	0	53	65	19	40	96	0	0	66	38	117	88	65	51	4	17	58	101	128	0	2	0	0	5	86	50	121	28	78	100	95	46	158	77	84	0	0	49	76	47	97	82	84	0	65	67
	52	90	0	1	101	99	4	105	92	104	0	49	5	70	34	123	101	0	0	57	87	61	0	0	0	0	4	97	40	76	80	60	45	99	128	139	103	121	0	0	35	82	91	146	88	101	93	99	83
	52	85	0	2	81	80	47	100	93	139	4	76	26	84	110	127	30	54	0	99	39	87	0	0	0	0	0	54	8	3	77	64	65	128	0	50	84	38	0	0	2	99	69	113	76	54	22	118	25
	79	85	0	3	65	103	57	102	95	79	3	67	65	139	48	150	0	63	9	61	86	104	0	0	0	0	0	89	73	12	32	97	44	50	122	94	19	96	0	0	1	113	65	134	46	81	77	119	109
	57	101	0	5	75	101	48	117	102	112	0	66	45	81	86	115	94	0	8	42	88	123	0	0	0	2	2	71	48	93	1	69	79	89	59	128	3	0	0	0	0	127	75	122	95	77	82	103	83
	48	86	0	1	86	79	13	109	158	100	1	61	84	98	101	82	62	117	1	102	47	87		0	0		6	76	44	86	66	42	70	56	73	95	95	107	0	0	24	27	89	125	88	0	89	113	115
	63	42	0	9	61	72	71	73	152	92	6	77	91	105	122	72	119	42	2	0	34	113	0	0	0		4	46	80	39	70	95	65	52	75	84	34	57	0	0	31	91	67	42	30	59	48	112	101
	36	76	0	7	92	33	46	86	109	80	4	72	78	34	60	97	140	136	1	52	13	89		0	0		2	40	0	0	11	68	1	65	63	73	106	90	0	0	8	105	83		57	86	60	115	20
	34	57	0	1	51	57	29	110	98	113	1	23	103	49	123	153	133	160	1	80	79	66	0	0	0		0	95	50	66	11	39	97	71	104	56	94	65	0	0	113	84	87		85	71	68	117	90
	66	90	0	1	73	87	47	110	91	0	4	95	49	133	60	111	61	92	4	94	67	0		0	0		5	52	113	122	49	78	40	56	72	125	63	93	0	0	37	86	95		74	87	95	70	74
	65	84	0	8	64	94	44	67	29	0	0	101	25	132	80	67	86	109	3	119	106	82		2	0		3	0	73	149	1	92	81	107	49	112	123	93	0	0	3	81	60		65	79	84	74	93
	69	45	0	2	76	103	0	105	115	100	8	74	59	79	27	58	90	122	10	41	91	133	0	0			0	83	97	163	5	77	60	84	44	116	107	78	0	0	4	116	65		81	97	67	78	43
	68	101	0	0	52	68	39	115	114	81	2	57	57	96	110	73	142	14	2	56	94	104	0	0			8	88	32	47	38	78	75	78	42	113	107	93	0	0	58	60	50		56	80	19	111	29
	65	91	0	0	77	100	24	73	106	119	0	63	114	132	119	141	38	119	1	94	70	75	0	1			5	81	20	93	16	77	99	115	104	97	0	76	0	0	19	71	99		94	86	65	106	61
	36	78	0	0	61	101	41	88	76	73	4	103	33	106	52	97	53	144	0	65	19	156	0	0			1	86	97	118	47	86	90	79	90	100	47	121	0	0	39	88	73		46	92	76	82	86
	75	101	0	0	76	102	46	113	123	105	0	67	92	74	121	119	98	135	4	90	79	112		0			4	82	108	120	73	56	76	96	74	86	24	117	0	0	6	84	109		53	46	91	123	32
	43	121	0	2	44	93	28	100		135	5	73	35	125	102	122	17	73	4	54	29	64		0			0	93	52	91	2	110	80	62	62	138	55	98	0	0	4	117	70		63	83	87	92	104
	51	111	0	1	78	74	22	60		120	0	73	54	100	91	160	56	116	16	61	120	120	0				11	73	0	0	68	69	96	83	100	105	95	103	0	0	2	113	73		59	85	80	100	73
	48	90	0	0	96	50	40	74		113	4	10	18	88	70	91	81	148	2	89	87	66	0				0	70	75	119	25	60	84	94	77	80	66	85	0	0	0	118	99		49	56	53	116	59
			0	0			36	68		129	3	70	3	88	53	63	96	3	0	3	99	107	0						0	124			56	0	86	59	52	22	0	0	48	77	74				89	91	35
			0	1			46	75		0	21	77	147	132	54	133	69	73	0	50	106	107	0						80	49			54	57	105	100	62	122	0	0	4	79	18				75	95	91
			0	1			52	29		125	0	47	30	108	138	145	105	121	5	44	121	144							33	0			94	56	107	121	70	131	0	0	25	81	72				55	98	123
			0	0			37	69		125	5	37	50	76	102	127	2	109	0	47	35	68							12	81			89	49	90	67	85	50	0	0	29	67	103				59	123	54
			0	1			58	66		85	0	77	72	68	49	61	37	0	1	65	82	91							73	112			69	122	3	74	90	80	0	0	21	102	89				80	95	48
			0	0			10	50		150	0	55	62	62	6	0	107	44	1	56	74	130							83	63			85	97	84	61	48	112	0	0	4	117	91				112	107	78
			0	2			43	73			17	76	14	54					2	99													77	93
			0	4			40	99			0	72	56	117					1	14													53	71
			0	3			28	107			4	61	8	94					4	51													83	58
			0	4			25	105			1	44	55	108					0	63													57	70
			0	0			41	4			22	15	39	47					0	83													40	52
			0				31	84												66													73	96
																																	87	49
																																	91	101
																																	77	106
																																	84	94
																																	83	121
																																	54	63
																																	55	41
																																	39	64
																																	99	66
																																	55	37
																																	56	35
																																	71	66
																																	45	42
																																	75	53
																																	70	87
																																	76	114
																																	69	43
																																	96	100
																																	50	46
																																	56	80
																																	65	68
																																	56	102
																																	0	0
																																	50	73
																																	71	100
																																	68	81
																																	80	95
																																	57	112
																																	71	96
																																	47	38
																																	43	65
																																	88
[truncated: 5 more columns]

## Sheet: transgenic nursecell
infection status	uninfected	wMel	uninfected	wMel	uninfected	wMel	uninfected	wMel	uninfected	wMel	uninfected	wMel	uninfected	wMel	uninfected	wMel	uninfected	wMel	uninfected	wMel	uninfected	wMel
transgenic bam::Venus mutant	H180A D181A H182A	H180A D181A H182A	K225A, E227A, R228A	K225A, E227A, R228A	E320A, E321A, R322A	E320A, E321A, R322A	L17A	L17A	E336A, R337A	E336A, R337A	R234A, R235A	R234A, R235A	D249A, E250A	D249A, E250A	M24A	M24A	control	control	E152A, K153A, H155A	E152A, K153A, H155A	L28A	L28A
number of nurse-cell-positive egg chambers per ovary of transgenic females	0	1	0	19	0	0	0	39	10	55	10	126	8	69	41	72	60	47	6	40	26	47
	0	9	0	28	0	0	0	24	10	71	15	56	40	44	43	54	55	67	7	50	12	64
	0	20	0	7	0	0	0	18	7	66	7	60	17	60	40	67	52	71	13	42	11	55
	0	7	0	8	0	0	0	24	9	60	25	39	39	60	35	52	41	63	16	59	21	55
	0	7	0	28	0	0	0	41	20	45	38	48	43	52	26	60	51	60	10	50	23	66
	0	8	0	17	0	0	0	16	26	43	20	65	59	45	29	66	24	54	19	57	25	55
	0	26	0	13	0	0	0	12	12	53	24	56	51	41	40	42	46	63	17	51	14	59
	0	9	0	30	0	0	0	21	13	40	36	58	38	51	47	43	50	27	5	51	9	64
	0	6	0	10	0	0	0	18	13	54	33	50	49		33	47	33	67	26	38	9	51
	1	5	0	16	0	0	0	32	8	57	35	67	36		41	54	46	16	23	36	14	43
	0	1	0	13	0	0	0	14	18		44	65	27		31	44	56	49	46	54	10	45
	0	4	0	10	0	0	0	7	18		8	49	30		28	63	43	46	44	48	8	50
	0	16	0	21	0	0	0	16	21		16	53	11		24	75	53	51	4	30	13	60
	0	7	1	29	0	0	0	21	16		35	33	52		26	69	39	57	11	32	13	41
	0	0	0	31	0	0	0	21	14		18	44	26		33	34	37	58	4	48	19	51
	0	1	0	10	0	0	0	21	23		7	32	51		27	57	41	52	21	48	14	51
	0	10	0		0	0	3	28	9		6	47	50		58	51	50		5	17	14	38
	0	8	0		0	0		20	14		14	47	46		43	76	36		11	50	18	46
	0	5	0		0	0		18	13		17	53	35		40		42		6	27	18	48
	0	7	0		0	0		15	13		33	43	23				22		6	50	20
	0	3	0		0	0		15	20		18	40	37				30		5	41	16
	0	4	0		0	0		26	21		21		27				43			50	21
	0		0		0	0			14		21		38				37			56	17
	0		0		0	0			15		19		50				35				14
	0		0		0				11		16						42				7
	0		0		0				15		17						43				46
	0		0		0				19		24						48				25
	0				0				31		12						42
	0				0						19						48
	1				0												25
	0				0
	0				0
	1				0
	0
	0
	0
	2
	0

## Sheet: bamRNAi fertility
infection status	uninfected	wMel
bam status	bam knockdown	bam knockdown
genotype	nos-Gal4/+; UAS-bamHMS00029/+	nos-Gal4/+; UAS-bamHMS00029/+
number of progeny bam knockdown female fly. Red data indicates female died before the end of the assay and thus that data is not included in the subsequent analyses that were performed.	2	6
	6	0
	6	22
	0	4
	0	2
	6	21
	13	0
	3	0
	2	13
	19	2
	0	12
	1	8
	1	3
	0	6
	0	1
	0	1
	0	0
	0	2
	1	5
	0	0
	2	8
	13	2
	0	3
	1	0
	0	2
	0	2
	1	11
	0	0
	0	0

## Sheet: bamRNAi nursecell
infection status	uninfected	wMel	uninfected	wMel
bam status	wildtype bam 1	wildtype bam 2	bam knockdown	bam knockdown
genotype	UAS-bamHMS00029	nos-Gal4	nos-Gal4/+; UAS-bamHMS00029/+	nos-Gal4/+; UAS-bamHMS00029/+
number of nurse-cell-positive egg chambers per ovary of transgenic females	69	74	0	2
	60	64	0	2
	31	103	5	1
	57	37	4	0
	91	57	5	0
	42	59	4	0
	56	64	3	0
	77	42	0	0
	59	67	0	0
	59	57	3	0
	64	66	0	0
	68	87	1	1
	49	55	7	1
	37	70	2	0
	63	18	2	2
	71	12	0	0
	66	34	1	1
	46	42	0	0
	49	35	1	0
	32	85	5	0
	56	54	5	0
	62	42	6	0
	86	24	1	0
	44	58	1	1
	50	37	2	1
	49	38	0	0
	51	49	0	0
	71	37	0	1
	48	57	0	0
			4	0
			2	1
			2	0
			1	1
			1	0
			2	0
			0	2
			1	0
			2	0
			5	0
			0
			0
			5
			12
			3
			7
			1
			5
			1
			0
			2
			1
			5
			1
			1
			1
			2
